# Supplementary material for: Complex Economies Have a Lateral Escape from the Poverty Trap
Source: PLoS One. 2017 Jan 10;12(1):e0168540. doi: 10.1371/journal.pone.0168540 (PMC5224870; doi:10.1371/journal.pone.0168540)
Supplement: S1 File — The values of the CIRD index for all the nations and years used in the paper. (CSV) [file pone.0168540.s002.csv]

Nations	1963	1964	1965	1966	1967	1968	1969	1970	1971	1972	1973	1974	1975	1976	1977	1978	1979	1980	1981	1982	1983	1984	1985	1986	1987	1988	1989	1990	1991	1992	1993	1994	1995	1996	1997	1998	1999	2000
SouthAfrica	-1.7579194308	-1.45215679725	-1.29806569877	-0.845176540309	-0.589176807688	-0.865833862311	-0.787336891973	-0.627298492974	-0.612463677819	-0.672007017121	-0.599574697471	-0.491494941485	-0.429806432625	-0.320870122527	-0.374318893907	-0.402802395931	-0.374464502166	-0.326119287171	-0.302840023187	-0.283283840392	-0.295212131062	-0.317718971888	-0.328337531397	-0.385710075496	-0.402458072275	-0.415356687008	-0.450913251018	-0.431253952671	-0.434317109833	-0.537857344718	-0.551612380025	-0.525693718756	-0.481405707705	-0.440805953567	-0.428662038302	-0.434813270068	-0.450453760527	-0.453277754134
Morocco	-2.69196148971	-2.31961834037	-2.36584596095	-2.25893400909	-1.87708704073	-1.92822698483	-1.85911733761	-1.81553834309	-1.77651193447	-1.66105533515	-1.67158652928	-1.58747951714	-1.47111419209	-1.4281169606	-1.39598650079	-1.37617988398	-1.36829553666	-1.32599503219	-1.32054001793	-1.18555368543	-1.14632164429	-1.1280768281	-1.09671909413	-1.059146136	-1.14531937282	-1.10857719219	-1.11100937187	-1.07527680075	-1.01828308019	-0.986587046113	-0.990923684825	-0.926704240309	-0.990986686295	-0.838927747108	-0.951404199415	-1.01265825138	-1.09384502352	-1.18871233385
Tunisia	-3.61750852707	-3.41618475802	-3.18791046358	-2.77519567242	-2.13691327487	-1.98987522166	-2.09596697034	-1.79334310495	-1.76183105612	-1.44389849415	-1.40842822759	-1.30285407751	-1.20039723471	-1.2392776837	-1.19560276381	-1.18057916561	-1.17023259401	-1.01583330839	-0.933513531277	-0.881952663479	-0.841998701649	-0.83905176968	-0.790743581623	-0.7925147308	-0.770443851355	-0.778241143536	-0.776848680481	-0.711089365151	-0.661927102264	-0.539627048455	-0.504239274605	-0.433364141263	-0.392158691685	-0.30973069361	-0.395351139532	-0.437205929031	-0.465038069882	-0.51648152263
Egypt	-3.59442116985	-3.35691208752	-3.49447794189	-3.10177722455	-2.77455419512	-2.82243803052	-2.76646240813	-2.45561620205	-2.37467848248	-2.24750130685	-2.34593419963	-2.25583027379	-2.15483787155	-2.19677944309	-2.20883413008	-2.20518115429	-2.27745372777	-2.26695488263	-2.09138068983	-2.0563316738	-1.91483867265	-1.96272959099	-2.01784761028	-1.93230211008	-1.91562362558	-1.88650630927	-1.83348331471	-1.59396007581	-1.4454931671	-1.37292973724	-1.27312580204	-1.167629178	-1.04878249153	-0.89828354881	-0.906933492961	-0.944941203896	-0.961910572115	-1.00248070752
Cameroon	-5.0099715384	-4.8576485424	-4.99858275919	-4.1469247287	-3.23056846851	-3.12415061825	-2.81100995993	-2.68950397288	-2.64102779607	-2.42616384412	-2.37909935069	-2.26793321993	-2.05634081781	-2.11626733159	-2.20444615233	-2.13694114818	-2.13117534291	-2.59802908603	-2.59330219198	-2.70731210943	-2.80655443099	-3.06208015504	-3.01493517744	-2.85164429521	-2.97254264547	-2.91196522744	-2.9989162784	-3.04978987286	-3.87827992527	-3.27380085191	-2.80294231716	-2.7597539633	-2.51220017909	-2.31816171837	-2.31593770217	-2.37643284892	-2.37358592574	-2.41741655007
CentralAfricanRepublic	nan	nan	nan	nan	nan	nan	nan	nan	nan	nan	nan	nan	nan	nan	nan	nan	nan	-3.58327580221	-3.53057797751	-3.76741285417	-4.00120903929	-4.24658705316	-4.26797050385	-3.94885792791	-4.09344124263	-3.58745254274	-3.84790252577	-3.85371247897	-4.8453287238	-4.42134620485	-3.8308750587	-3.72214846826	-3.61850909188	-3.61038063506	-3.5592103965	-3.60096502519	-3.62894986755	-3.67395981746
Gabon	nan	nan	nan	nan	nan	nan	nan	nan	nan	nan	nan	nan	nan	nan	nan	nan	nan	-1.2202291474	-1.33464455944	-1.67648167163	-1.77510232079	-2.02012637733	-2.27552476204	-2.33056911606	-2.47020094065	-2.43506525149	-2.36443470163	-2.33000674125	-3.09391637245	-2.42755658778	-1.93783251611	-1.90915145435	-1.72069933559	-1.41727049929	-1.51769959783	-1.67909729558	-1.61670968354	-1.46612606161
Burundi	nan	nan	nan	nan	nan	nan	nan	nan	nan	nan	nan	nan	nan	nan	nan	nan	nan	-3.73223485722	-3.77929308743	-4.1149815109	-4.30456835475	-4.78055777818	-4.7278491261	-4.38518792026	-4.46030390463	-4.35380690048	-4.36531889744	-4.36893959845	-5.15486284713	-4.64569351672	-4.0551741601	-4.12954112779	-4.18247641291	-3.86222564801	-3.74799541615	-4.14488875434	-4.12413844268	-4.1883292502
Benin	nan	nan	nan	nan	nan	nan	nan	nan	nan	nan	nan	nan	nan	nan	nan	nan	nan	-2.80891606033	-2.73719804813	-3.15496324322	-3.37700700539	-3.71229028559	-3.65913475406	-3.50288151876	-3.60711544792	-3.6002356762	-3.69016464919	-3.71046250065	-4.53605769288	-3.80117074386	-3.35952182949	-3.21637539249	-3.09388928965	-2.85385398272	-2.79244619661	-2.85106239332	-2.65570975152	-2.65283538081
IvoryCoast	-4.04459007697	-3.73541326866	-4.04576583361	-3.36461892184	-2.77505331425	-2.85639660545	-2.69445647451	-2.47342759008	-2.33214863292	-2.15130591826	-2.05164753292	-2.02138218509	-1.89044660092	-1.78796628255	-1.80894800075	-1.80655704155	-1.80799833742	-2.04977000945	-2.04966559434	-2.04035933247	-2.17099943636	-2.52618865242	-2.25425745116	-2.32015436462	-2.442377555	-2.2680413395	-2.27754607434	-2.41864916873	-2.620219628	-2.21629198096	-2.11820764318	-2.11679694032	-1.96166257531	-1.88196086725	-1.88662229866	-1.94965333617	-2.00277410662	-2.15488756013
Kenya	-4.31005750605	-4.04843907703	-3.52399866273	-2.64310190003	-2.28704498355	-2.59008813332	-2.62126951639	-2.28184163381	-2.11102204703	-2.02665857668	-1.93569329553	-1.80126378915	-1.74972823308	-1.72247015372	-1.66857710069	-1.62594535996	-1.73453724698	-1.76360817833	-2.01067490887	-2.00301560922	-2.00451458059	-1.94332740925	-1.88121790884	-1.90196279087	-1.97915763142	-1.95401088419	-1.97594986972	-1.88787705746	-1.90102399682	-2.21561096474	-2.10012209714	-2.01898063525	-1.99542203968	-1.86682264916	-1.90153095984	-1.97091927943	-1.99474395017	-2.07883888375
Mauritania	nan	nan	nan	nan	nan	nan	nan	nan	nan	nan	nan	nan	nan	nan	nan	nan	nan	-2.8262376941	-2.83927981742	-3.23175914573	-3.66195661323	-4.0231332737	-4.05758212928	-3.73508928098	-3.79448928158	-3.73084804713	-3.83484485654	-3.96637410656	-4.75167547229	-4.11062291342	-3.44479359318	-3.36340400065	-3.25852281029	-2.9984854981	-3.01207921584	-3.05342511222	-2.9871052422	-3.03225961235
Mozambique	-5.62251297558	-5.23318403028	-5.14690959589	-4.58888150013	-3.84221841815	-3.98611745218	-3.89395979952	-3.76044559642	-3.64220868424	-3.41451200961	-3.3820755704	-3.2363787702	-3.14460392012	-3.12089573754	-3.08409858031	-2.88462554366	-2.80413591925	-2.79447149134	-2.81286673934	-2.89972693941	-3.0362026023	-2.93835570109	-2.99319558159	-2.98947489448	-3.10760500572	-3.07164663951	-3.00199166707	-2.99883716515	-2.96676544641	-3.16768338817	-3.39836584282	-3.32822117088	-3.33068593887	-3.23237077371	-3.18491020868	-3.17524198859	-3.03854372854	-3.08466309752
Niger	-5.12507026954	-5.01354148095	-5.32505211203	-4.56688145786	-3.65976662785	-3.75823202019	-3.7008504874	-3.41118773025	-3.42065305395	-3.09982072874	-3.18372355939	-3.0608693723	-3.05621848368	-3.0046808174	-3.0956081136	-3.14910968707	-3.0730881573	-3.16390425418	-3.30170044907	-3.7467084964	-3.96905988957	-4.63343345967	-4.68873758644	-4.51366116632	-4.68830792103	-4.59156585661	-4.69518922553	-4.7420349628	-5.61715178675	-5.04926272587	-4.2658215913	-4.13546287864	-3.90634045251	-3.79675407143	-3.90114648833	-4.04746158267	-3.89993335494	-4.01839620117
Rwanda	nan	nan	nan	nan	nan	nan	nan	nan	nan	nan	nan	nan	nan	nan	nan	nan	nan	-3.22724685674	-3.22225943047	-3.44846976972	-3.60652121504	-4.15870677014	-4.16833837302	-3.85197828254	-3.9626747642	-3.8348830763	-3.88657237444	-3.90025222307	-4.7166521616	-4.01733479578	-3.38339517365	-4.07644508004	-3.7552568991	-3.39761278559	-3.3355885624	-3.51084741556	-3.50257558334	-3.62888609312
Senegal	-3.72181578449	-3.58365246702	-3.55850315437	-2.88485198248	-2.40197037745	-2.51902643825	-2.62114308123	-2.35531726031	-2.26228734619	-2.11658428274	-2.08967703301	-1.98234526778	-1.84661088083	-1.89292214208	-1.90080557984	-1.98029434159	-1.93831024569	-1.9459432787	-1.91406687547	-2.13465462219	-2.5103225977	-2.86175240527	-2.69043020973	-2.49850457639	-2.35420397938	-2.26548400908	-2.48030583674	-2.65617348517	-2.7170572451	-2.74022738968	-2.42781663889	-2.35605174705	-2.20978566678	-2.08103908257	-2.09877403852	-2.09131455661	-2.11208183128	-2.14816457381
SierraLeone	nan	nan	nan	nan	nan	nan	nan	nan	nan	nan	nan	nan	nan	nan	nan	nan	nan	-3.12609586007	-3.16088829726	-3.40997611891	-3.65485008499	-4.01298925738	-4.03263046678	-3.77127089755	-3.7762747628	-3.58869462082	-3.64599846832	-3.57905811482	-4.38033199007	-3.83941390663	-3.07904210447	-3.05623605281	-2.85816579871	-2.62149416847	-2.82935757199	-3.03521701573	-2.75451076657	-2.60943623009
Togo	nan	nan	nan	nan	nan	nan	nan	nan	nan	nan	nan	nan	nan	nan	nan	nan	nan	-2.91074979424	-3.02808920084	-3.211141521	-3.38799928317	-3.96854341048	-3.91349852959	-3.62731530087	-3.83352600421	-3.69013498343	-3.882525924	-3.83985166455	-4.5307481531	-3.66174020895	-3.1652806441	-3.01121251082	-2.92484670354	-2.8458601802	-2.724301093	-2.89667888639	-2.82300168607	-2.88962321797
Tanzania	-4.80797755746	-4.47653635535	-4.60256573842	-3.84201224234	-3.09548461114	-3.21360674807	-3.10773205512	-2.82478818395	-2.82096429028	-2.58157258807	-2.53225037677	-2.404579097	-2.28337565748	-2.25400679438	-2.35678681434	-2.43811886739	-2.2578779629	-2.38740019864	-2.59873265089	-2.5588028448	-2.5503699323	-2.53774453304	-2.39688068738	-2.70351878796	-2.94283556571	-2.62666836824	-2.80930573794	-2.82301763125	-2.87698880388	-2.87348147794	-2.75802768478	-2.82520637202	-2.72942974961	-2.69601413635	-2.74706860335	-2.72193099354	-2.69135529635	-2.69206292499
Canada	0.94617830805	0.872688300327	0.732901220067	0.908425263769	0.926929974778	0.882446898643	0.843662660186	0.801295593028	0.835335290666	0.861537658052	0.875993322697	0.86511225926	0.898604807244	0.933408269469	0.936070527292	0.938205073435	0.93542429039	0.932822198908	0.967761206569	0.973679663949	0.998376140692	1.04944982252	1.06959293502	1.02933144513	1.057410209	1.06986671351	1.08195570942	1.02675649039	0.991962660358	1.03165811533	1.0291457127	1.04051112972	1.04095330008	1.01231628625	1.0224056218	1.00948628987	1.03503703956	1.04973181807
UnitedStates	1.39178883931	1.38252941824	1.39030668802	1.3960133611	1.37285761971	1.37362136834	1.35181372941	1.31850810443	1.33291807178	1.32106485252	1.30654940496	1.27118118	1.24096364442	1.23094794676	1.23898389246	1.25352425878	1.25514532595	1.23844549176	1.25597723215	1.25119213431	1.27480226932	1.28074108046	1.2927533781	1.29360913193	1.28856963884	1.29830046456	1.30765114574	1.30123238629	1.28758961894	1.31808000388	1.33101880685	1.33961504601	1.31671525956	1.30933011033	1.31274586593	1.33773640826	1.3573210147	1.35061458862
Argentina	-1.76331372672	-1.40171873948	-1.32379381539	-1.34862641467	-1.14453217157	-1.06273933928	-0.905763375514	-0.891669846591	-0.824098805116	-0.859915869866	-0.807382217711	-0.779985213939	-0.754054755791	-0.767127883955	-0.72533442779	-0.766711991997	-0.765490125671	-0.76774484035	-0.770909663115	-0.692659694528	-0.667736082544	-0.677645137827	-0.739616228391	-0.663410257344	-0.643781770546	-0.606025952235	-0.655000357805	-0.546956619978	-0.420540382533	-0.336232414534	-0.240972873267	-0.138393255293	-0.0548908853139	0.155834364902	0.156241831126	0.139019550226	0.0660614670367	0.0104959943149
Bolivia	-4.19973431446	-3.85867291701	-4.06079437886	-3.36839456101	-2.63655075901	-2.91869698727	-2.78353004169	-2.62073589468	-2.60376235781	-2.48293578854	-2.49164089598	-2.40986894565	-2.29729373686	-2.20820080479	-2.13685629361	-2.33295017593	-2.32588621449	-2.30847956117	-2.32948459836	-2.37384026544	-2.33697338657	-2.18195399218	-2.29876893321	-2.26908160083	-2.26033015087	-2.32089341268	-2.3267167813	-2.27746604151	-2.26594510429	-2.13219807175	-1.8295718633	-1.72831935657	-1.46534558597	-1.35341394053	-1.34042987396	-1.33521481169	-1.33798426389	-1.37616833801
Brazil	-3.7295667538	-3.26417847013	-2.87671189346	-2.15706720817	-1.24051512398	-1.3640514361	-1.3594740166	-1.18922220695	-1.09391139092	-0.894441911986	-0.802825567432	-0.662710575787	-0.616381544052	-0.565298133167	-0.546987033302	-0.527331416651	-0.452616303934	-0.422653040306	-0.405519506413	-0.386202959283	-0.41334291737	-0.431605192143	-0.392711408758	-0.288019263539	-0.274759373263	-0.296984305336	-0.298710859252	-0.345791523344	-0.304926367445	-0.311673607063	-0.267582312146	-0.203794011877	-0.108852587749	0.0214962093055	-0.0243419794968	-0.0937684605902	-0.14556258454	-0.163468470394
Chile	-1.80612696706	-1.54533910744	-1.06184660565	-0.984667675063	-0.545033235642	-0.688092257772	-0.575839477351	-0.586465496033	-0.510221351723	-0.606760462365	-0.648858788335	-0.662123381639	-0.703011412093	-0.682876955687	-0.592897317507	-0.563199356644	-0.535902611201	-0.520010034219	-0.409699585155	-0.533767721408	-0.54881327284	-0.595273363133	-0.592182299174	-0.578179620684	-0.579647147321	-0.506723672263	-0.495513238321	-0.491444600755	-0.373430961928	-0.313386059066	-0.280328615026	-0.200155599686	-0.136984415341	-0.0965993907019	-0.103856857236	-0.12723316268	-0.204992681416	-0.214903874538
Colombia	-2.31577722712	-2.10039865059	-1.81718073267	-1.5133347779	-1.395265278	-1.50077239457	-1.40209579373	-1.21146478495	-1.0156595344	-0.917760157115	-0.840703216769	-0.613557028729	-0.521506676295	-0.51152476801	-0.530984138116	-0.563771842656	-0.544547311288	-0.516346055335	-0.494703282488	-0.403372678496	-0.438803439062	-0.472878350223	-0.479945502683	-0.458666363266	-0.481190375393	-0.478101705694	-0.528457243512	-0.514166050967	-0.537930558702	-0.476221566439	-0.437995583702	-0.43590126828	-0.421580443088	-0.426706960965	-0.452191621867	-0.497817923263	-0.567062478962	-0.577190538789
Mexico	-0.487524452657	-0.3116486633	-0.301831633318	-0.320036047833	-0.266158629819	-0.144699881456	-0.0745488834192	-0.0767222474334	-0.0900686461648	-0.0645225555557	0.0148416312976	0.0750695870271	0.11760070884	0.0906108869619	0.0653467148263	0.0739169671375	0.105981248948	0.107230151775	0.145378229289	0.133795505144	0.0602742144727	0.0549774250748	0.0499655783761	0.00771849535296	0.00639091464847	-0.00521490153714	-0.00683022978211	0.0183311323596	0.00626685393151	0.0617379294358	0.0694742674924	0.0465068478722	-0.0623176681767	-0.0698557001845	-0.040614523693	-0.0038129326753	-0.00082071967017	0.0467953108746
Paraguay	nan	nan	nan	nan	nan	nan	nan	-1.76417298776	-1.70629261247	-1.47377794695	-1.43788643143	-1.37368760831	-1.27928922823	-1.44675481218	-1.47491176721	-1.43192175932	-1.42995070622	-1.34776467172	-1.14755959426	-1.20912034974	-1.23629574647	-1.20350166194	-1.26816748436	-1.31348262095	-1.31535985373	-1.28226505945	-1.32471638854	-1.2657087313	-1.27730232782	-1.25550833444	-1.2360272776	-1.12664582799	-1.04471452402	-0.987461555001	-1.01015874476	-1.04362777098	-1.11298110409	-1.19397085888
Peru	-3.18924181652	-2.99016925137	-3.16481288052	-2.82599694849	-2.06276273898	-2.29584352511	-2.23401073974	-1.96398557427	-1.98513069616	-1.84173839972	-1.53430735053	-1.34224407614	-1.13163596854	-1.09627664544	-1.13259790465	-1.18590361878	-1.08888233288	-1.03885669787	-0.962265609785	-0.858983840893	-1.00557159324	-0.994178616275	-0.981941837237	-0.888817483484	-0.845968944787	-0.895307165212	-1.04532351452	-1.06685972465	-1.00420604234	-1.02622251592	-1.01225546489	-0.905895333643	-0.855584110537	-0.808127217772	-0.792249194529	-0.813518934221	-0.825145992434	-0.854493546006
Uruguay	-1.67626716713	-1.3078075671	-0.800719743753	-0.635357666025	-0.483388244458	-0.548970280631	-0.691535064649	-0.534631958208	-0.5171822172	-0.518261841837	-0.452408852102	-0.26889450241	-0.181835957075	-0.190748741326	-0.194809996845	-0.176721531912	-0.113217984117	-0.0565885831406	-0.0423196850067	-0.113119311776	-0.236781985599	-0.23793048651	-0.200205263487	-0.119461858577	-0.0362643395272	-0.0685152013963	-0.0798436745559	-0.0950239810107	-0.0783918405179	-0.0114030176802	-0.0116119445044	-0.00590314972015	-0.0188450724852	0.0595701065324	0.0324978244329	0.0245615502553	-0.0463609024291	-0.13037208722
Venezuela	-4.99054080585	-4.88526219202	-4.89237285336	-3.30849436212	-2.09817428358	-2.07617084018	-2.3095156118	-1.88590904791	-1.97443778387	-1.73762679462	-1.57971628501	-1.59486235736	-1.4763471802	-1.3721097327	-1.13849004841	-1.32292289933	-1.2871841623	-1.38935532403	-1.38853628619	-1.64779079164	-1.50151914973	-1.51565868053	-1.0595107549	-0.860273430213	-1.02590812883	-0.947243386307	-1.02533825902	-1.13594741309	-0.791122203454	-0.733297309626	-0.68336310872	-0.716282126637	-0.640087867371	-0.667873904528	-0.688474895038	-0.777644283687	-0.85979548125	-0.759001854281
CostaRica	-2.58409078943	-2.18892019987	-0.961114648249	-0.686105484855	-0.591412889407	-0.593005499694	-0.626911049883	-0.505977108024	-0.535161533216	-0.570743833403	-0.51004950534	-0.498004520384	-0.440376625138	-0.419086298044	-0.35852505934	-0.386754884657	-0.393339817407	-0.417673733611	-0.480348064678	-0.52031737483	-0.582120239701	-0.83235778923	-0.86035299576	-0.776354273105	-0.788503446749	-0.818619649507	-0.819774687619	-0.809775735844	-0.72994868353	-0.617589679173	-0.607653462229	-0.600851187085	-0.544512848794	-0.559274811769	-0.54737301501	-0.538322447656	-0.508762891391	-0.54975137561
Guatemala	-2.08219880795	-2.03725075975	-1.59010714989	-1.43537007058	-1.28441671797	-1.19519573224	-1.1817233461	-1.14582241761	-1.13414203763	-1.11770910197	-1.06122615095	-1.00927395817	-0.98447811568	-0.988344270759	-0.959343279769	-0.95569864523	-0.929634568373	-0.916975487278	-0.911530973822	-0.893109780669	-1.13387237683	-1.38839527082	-1.39247604395	-1.46249951797	-1.49484230558	-1.5239686417	-1.60893575223	-1.58271719956	-1.57047602383	-1.42349199707	-1.37318486858	-1.35295515904	-1.32846043956	-1.29905573295	-1.23186843431	-1.28522647884	-1.29112186577	-1.31216128485
Honduras	nan	nan	nan	nan	nan	nan	nan	-2.02430116776	-2.10373700492	-1.88034634422	-1.74715833094	-1.63412787855	-1.51983199017	-1.45895298215	-1.46162227834	-1.4604290458	-1.47951737377	-1.42216835547	-1.49830738156	-1.54258150047	-1.60378046909	-1.76208812526	-1.78590954468	-1.82140695687	-1.91236747238	-1.87709442091	-2.01271614128	-2.02710073298	-2.13877300272	-1.87074894759	-1.71480198789	-1.71749170096	-1.66043227862	-1.63852290533	-1.61619494469	-1.66836143109	-1.69806164099	-1.69461883068
DominicanRepublic	-3.9661822919	-3.80040275786	-3.91531273741	-3.15355233399	-2.48213262799	-2.69372438339	-2.42256300492	-2.00775631331	-1.92656464981	-1.61556453701	-1.49020319584	-1.371279162	-1.21850703205	-1.0930393541	-1.07056772007	-1.09553381253	-1.1201174858	-1.16295221782	-1.05877443973	-1.00332036892	-1.0038974056	-1.00572974671	-0.987270266309	-0.922141882035	-0.881113094016	-0.842724701075	-0.969408165859	-1.14172164187	-1.07423551608	-0.879484169123	-0.848474359814	-0.842669597455	-0.87477649067	-0.91169652622	-0.847739298985	-0.842120010797	-0.781313711497	-0.823299766751
Jamaica	-3.02752470698	-2.9595731444	-2.818295751	-2.10132899425	-1.58216265426	-1.82051701518	-1.73923758063	-1.33182763588	-1.18010136178	-0.94554060691	-0.841121739862	-0.808590634225	-0.76242049534	-0.810067035924	-0.886214628175	-1.01017602887	-1.01431394756	-1.07982723805	-1.09627638005	-1.0850405593	-1.11845515154	-1.39905511208	-1.38921655702	-1.41401591309	-1.55858031153	-1.57244969156	-1.83911280667	-1.77297620996	-1.78451335136	-1.56613591543	-1.31077112604	-1.32544652524	-1.2335389604	-1.17587868421	-1.16915875105	-1.18817679781	-1.185973611	-1.22093411946
TrinidadTobago	-3.17975929264	-2.97816219766	-2.88526833509	-2.00900472931	-1.26449639412	-1.14517482601	-1.04801866166	-0.580743964216	-0.622842671937	-0.405603506184	-0.244713525084	-0.111641804473	-0.0565866385618	-0.030035512143	-0.0942711138539	-0.0544065419663	-0.181359727231	-0.10426741783	-0.0554005312082	-0.0612657023194	-0.385728936571	-1.08617525843	-0.703784880103	-0.867761559999	-1.09499759352	-1.12077075869	-1.30498753553	-1.35315364808	-1.68917482017	-1.07648294013	-0.793164866424	-0.826976352927	-0.711110588873	-0.604219708605	-0.707246147367	-0.773217926028	-0.635418981816	-0.52097287591
Panama	nan	nan	nan	nan	nan	nan	-0.494140816069	-0.452882093408	-0.493072806117	-0.505137569219	-0.53653351884	-0.498098966862	-0.458735497127	-0.449696400965	-0.511839852843	-0.516645010012	-0.483437946038	-0.435825686345	-0.364262648924	-0.363373942556	-0.346860669341	-0.394261269817	-0.411075326672	-0.405327216037	-0.41164462821	-0.500873002555	-0.554858401845	-0.523987212481	-0.454381072393	-0.309022435125	-0.301625413963	-0.339755773475	-0.364214879747	-0.417632214373	-0.377386999314	-0.306580952616	-0.335884712026	-0.364179710967
Israel	-0.265467120797	-0.180779238732	-0.156660675277	-0.245923541443	-0.139831227949	-0.0990337713905	0.161426321193	0.190307098356	0.301293783807	0.367368800424	0.365349134127	0.427334899838	0.424929824809	0.442971140016	0.438209050647	0.450580353277	0.45799235495	0.463879054655	0.531773009901	0.604709375593	0.617933663279	0.582077763227	0.594704977664	0.630892593886	0.658781519974	0.697631174371	0.665588159513	0.670316337214	0.710637419616	0.740648483455	0.72192093824	0.75110922363	0.720762721439	0.703858760166	0.702023348992	0.722258553756	0.715471863375	0.753089002646
Japan	0.183217668239	0.252247731969	0.285810702611	0.302371733108	0.395529661181	0.466836177269	0.525803654496	0.746559477361	0.755339022042	0.779649397356	0.797089751974	0.773748421181	0.804648408986	0.805831438122	0.850217542976	0.87307136048	0.907146276366	0.935940130969	0.929451009304	0.923286924492	0.915072035977	0.911559293432	0.926899022093	0.963496139907	0.983926627522	1.02524446349	1.06349374627	1.08042377009	1.12030230776	1.1446180171	1.15463813084	1.14834392599	1.14400167245	1.11257200205	1.09281657628	1.06442358829	1.04935211575	1.06262615927
Bahrain	nan	nan	nan	nan	nan	nan	nan	-0.503659029001	-0.484307329071	-0.336732882312	-0.274531581426	-0.165804415308	-0.0192058844639	-0.0665307085323	0.0130720207594	-0.198427012141	-0.84724147112	-0.510290664597	-0.743267914367	-1.20046904421	-1.10413928821	-0.940658466294	-0.972662176756	-0.775184919838	-0.792045085113	-0.551352907866	-0.519941704686	-0.523536102023	-0.421174489026	-0.182249223205	-0.308076453206	-0.235548316955	-0.289600985125	-0.302961653744	-0.187975670102	-0.35820086236	-0.281916198077	0.00546015821537
Cyprus	-3.04650397407	-2.98032447645	-2.86084445576	-2.17999595642	-1.39937781734	-1.51698822558	-1.31424700948	-1.10367146079	-0.976757404343	-0.785703993793	-0.767224068737	-0.67393919944	-0.739390162459	-0.472307543181	-0.234948474808	-0.174144504433	-0.0765563932971	0.0559796599952	0.0707407933401	0.170921701596	0.223790346132	0.196577567157	0.177683280939	0.207362033901	0.266689130212	0.247840745552	0.328028185199	0.356044476431	0.295912742639	0.377191480502	0.335128485061	0.363444949514	0.384407706805	0.348319526891	0.388876527382	0.375477657602	0.392506459558	0.421505590152
Jordan	-2.76990987217	-2.61080697898	-1.71230575947	-1.30749179198	-1.24628305473	-1.55932914119	-1.38944564917	-1.38165738218	-1.36776008816	-1.30728520906	-1.34704362225	-1.30648443924	-1.20530254193	-1.03879727872	-1.0375399903	-0.855905937438	-0.811821586069	-0.779768578073	-0.772157983232	-0.740565937964	-0.860152067878	-0.834159585426	-0.942049531864	-0.989943251118	-0.9299848657	-0.942665845874	-0.834589302268	-1.04989467156	-1.18889746526	-1.19194145505	-1.20050488095	-1.17793570242	-1.19951079533	-1.19987079051	-1.281740439	-1.33493983341	-1.32448778663	-1.33912335544
Turkey	-3.10442352	-2.77688001893	-2.97302973812	-2.24291316498	-1.56557403386	-1.58182101705	-1.43023328906	-1.14722822843	-0.993268163551	-0.763281691045	-0.714026450805	-0.504581823979	-0.343855953508	-0.258200146869	-0.269972979401	-0.314651642369	-0.302926433235	-0.278605722401	-0.167709001645	-0.104495460811	-0.0744782990383	-0.0672020715792	-0.0336380409836	-0.0468690955445	0.0267258114874	0.0202904933913	-0.0109342092313	0.00785001493227	-0.0607152110322	-0.0618710923321	-0.00177627096775	-0.0822827968257	-0.0369421620154	0.0415679498309	0.0485718426589	0.00193810451355	-0.0650208900519	-0.0173107780194
SriLanka	-4.24977666658	-3.63332406737	-4.08724415527	-3.3315233598	-2.58259460715	-2.62219112324	-2.54364539503	-2.29209463936	-2.28978918206	-1.97031609989	-1.99304191526	-1.59722734458	-1.59416715945	-1.67655654042	-1.69290948904	-1.74858547297	-1.75672585314	-1.74684508832	-1.60095266349	-1.53540467693	-1.57242772706	-1.5874834588	-1.50530486835	-1.39619486976	-1.33501993028	-1.30797852975	-1.29580154137	-1.35748615645	-1.28567682252	-1.15878677098	-1.09514759973	-1.06297920335	-1.08275399834	-1.07111433466	-1.09000737321	-1.09490987555	-1.11949003187	-1.19554918838
HongKong	-0.00590063834974	-0.021233282901	0.0131403997109	0.0770698193099	0.0750714297752	0.123377636106	0.175200392353	0.181737524304	0.200899251965	0.242550600878	0.283775130306	0.284717782581	0.251950461526	0.300811888523	0.348164467353	0.384981281819	0.443865609468	0.476248706916	0.545455832727	0.592846709038	0.629451677555	0.681610050844	0.678138077834	0.721913182262	0.81386739997	0.839613378518	0.879927561978	0.928758723982	0.969133672839	1.08773347411	1.11756469279	1.14853812012	1.11495226137	1.04950559499	1.04874800681	1.00124714786	0.961978410114	1.05868534216
India	-2.49180236787	-2.29948784216	-2.16765251923	-1.89461673967	-1.7136752611	-1.66522011356	-1.61655402058	-1.64430833017	-1.61216714883	-1.5840147581	-1.58013669375	-1.54348865628	-1.4498078817	-1.50388388132	-1.54360351533	-1.59075122072	-1.67062934238	-1.68067011347	-1.69649514458	-1.71393601554	-1.73257875257	-1.73169093406	-1.76124777537	-1.75683931251	-1.70866211746	-1.67035115769	-1.59286359831	-1.56822988949	-1.58407002707	-1.55249155966	-1.53132743579	-1.5052984303	-1.47795097613	-1.46088323723	-1.42889724211	-1.39022478125	-1.34935366413	-1.35312630164
Indonesia	-4.34430488967	-4.23328360322	-4.54039790628	-3.72492888318	-3.05460980366	-3.13929072161	-3.1112913069	-3.08321545829	-3.05630459782	-2.83262499518	-2.71955718003	-2.49430738403	-2.3944940573	-2.34041937647	-2.30361214424	-2.31128721513	-2.2301268554	-2.14711294685	-2.14144910029	-2.16188931888	-2.02531255132	-1.74659495578	-1.75807762356	-1.66145930862	-1.62492851068	-1.49780795012	-1.31420490741	-1.2140809089	-1.12734198718	-1.05894732013	-0.965959393559	-0.937187309039	-0.846663672981	-0.795163580119	-0.800132322562	-0.997497675615	-1.02000044631	-1.08944891958
SouthKorea	-2.11508555122	-1.81582818629	-1.55225526971	-1.3978105393	-1.29527767699	-1.2395860384	-1.14042763045	-1.10613232401	-0.998529895977	-0.878575394181	-0.74342637732	-0.567434663078	-0.464041815093	-0.421421648732	-0.383521112483	-0.318443498303	-0.296584777695	-0.372633269327	-0.307922669292	-0.250585757794	-0.17641611624	-0.101152846541	-0.0632025948528	0.0162663837265	0.0748440369672	0.134351264281	0.206168929164	0.221374618762	0.288880667291	0.367437695888	0.418216832106	0.465486774834	0.548056699862	0.541498235246	0.538774720591	0.447132714528	0.526144656131	0.56473977849
Malaysia	-3.00897296128	-2.76617354905	-2.60311180749	-1.43424672799	-1.36411360749	-1.83357166198	-1.861332168	-1.60865862777	-1.74154855407	-1.42339453419	-1.11788862956	-0.890827494773	-0.860418242303	-0.612194134247	-0.544042814143	-0.554008922397	-0.515399306308	-0.449850211597	-0.409395642637	-0.33086380066	-0.281159229748	-0.288101670614	-0.397122411859	-0.515728045806	-0.50463538035	-0.450023645671	-0.424773980275	-0.373163153963	-0.334275006977	-0.192708768131	-0.158629581523	-0.155515334328	-0.0915952551845	-0.0628420113314	-0.0759777718313	-0.233104838528	-0.234684595247	-0.158068437671
Philippines	-3.27685363175	-3.13435525547	-3.05556807284	-2.72337675544	-2.22801368063	-2.23290602218	-2.20231058633	-2.046905661	-1.96618435382	-1.73062625282	-1.67574514802	-1.42691369652	-1.26273209536	-1.19356622993	-1.16937609322	-1.14344658068	-1.14741753237	-1.08759815132	-1.050500773	-0.994859860496	-1.0065435307	-1.14022043838	-1.21255810706	-1.1566482788	-1.12975563675	-1.06547158535	-1.0202374898	-0.94910749368	-0.924109861326	-0.866432958593	-0.811265708898	-0.781543529654	-0.732450824008	-0.726991221891	-0.833570113755	-0.979616808188	-1.05929838883	-1.09072351527
Singapore	-0.907339781082	-0.957628574861	-0.889454283543	-0.81323479925	-0.65974389269	-0.515305946685	-0.522379563281	-0.443111268856	-0.335088963679	-0.210942849076	-0.159124085347	0.00529486861472	0.0303032844404	0.0596185911982	0.0611746717625	0.127674699219	0.196770630746	0.245302257388	0.255122385792	0.334087622694	0.426386025455	0.493948332833	0.490122606436	0.422995898221	0.487027155667	0.506037178685	0.509239086258	0.54030809856	0.569505674998	0.67980597637	0.567713948054	0.542574996675	0.59558862866	0.623637980912	0.709086745523	0.772674171383	0.812628304991	0.945223543276
Thailand	-3.83508012492	-3.66609369461	-3.93520572209	-3.25416751393	-2.44282823558	-2.38403635662	-2.40756116209	-1.86145907704	-1.6443404285	-1.69232542966	-1.61786979615	-1.41114260671	-1.25512672802	-1.13464263934	-1.02485526063	-0.982397081021	-0.973865907749	-0.951583555453	-0.904440289756	-0.859361708115	-0.827924225673	-0.800215162073	-0.752467807154	-0.778947332877	-0.741481145213	-0.663543043353	-0.606803421693	-0.512262521436	-0.476131450849	-0.365098332544	-0.295336180344	-0.254287893638	-0.175425494989	-0.141579271299	-0.241593741767	-0.426401159506	-0.438000152583	-0.446370444691
Taiwan	-1.22567513671	-1.18664140287	-1.0358969071	-0.802388678501	-0.617702603659	-0.608456117299	-0.563045622034	-0.491354944381	-0.392120883524	-0.311233101766	-0.223222339016	-0.172790946998	-0.178317718777	-0.104638544124	-0.0415226563332	0.0335026778035	0.0811608861303	0.11717396511	0.168966821087	0.214326290249	0.293868905085	0.35408708785	0.364652928742	0.427837721097	0.492288777835	0.501477684002	0.557942845706	0.598719542966	0.656502857681	0.738349930176	0.762858408596	0.744443016742	0.753806819012	0.72525768724	0.754478323823	0.783442685234	0.797002945298	0.838617891673
China	-1.77731622431	-1.74881198584	-1.66844251909	-1.57565119952	-1.65338352236	-1.69361125397	-1.61461274188	-1.51303405997	-1.49100770483	-1.52317781903	-1.51006780114	-1.49734499897	-1.45468724063	-1.53190833154	-1.54856459249	-1.48035708909	-1.44336468192	-1.42312272406	-1.37685170189	-1.30123310277	-1.22008792145	-1.07539327489	-0.995061974986	-0.999357430467	-1.01298946805	-1.03225058223	-1.09826378037	-1.10339476493	-1.08005964603	-0.995923745422	-0.911013777488	-0.904706203407	-0.846248585137	-0.843152009943	-0.819434655972	-0.840298040064	-0.802017301011	-0.754094742079
Belgium	0.805355788543	0.808666614684	0.789375853308	0.78307643284	0.817436791455	0.839128984542	0.854099410738	0.84383451321	0.81967099867	0.851744417134	0.867766786001	0.856423409049	0.848603825788	0.889927990599	0.892320406922	0.891969674899	0.881421230021	0.910611136846	0.871071470471	0.877421259203	0.87302296961	0.864218367598	0.844388330248	0.873532133424	0.89470783019	0.944395272336	0.955149276237	0.966813719346	0.982024239364	1.04716484254	1.01066890374	1.02648602489	1.02854133296	0.957277624829	0.985416024691	1.027917193	1.05661361758	1.09707504006
Denmark	0.921341126083	0.957630183443	0.954657287109	0.926513645654	0.955547051171	0.972090198712	0.999626593894	0.958580693053	0.948073640189	0.928099528357	0.924118809208	0.919023640192	0.900577795562	0.930736346111	0.925623498726	0.918865744533	0.927739677396	0.899072904975	0.868301011261	0.901813514655	0.933011549987	0.940584201984	0.949499314476	1.00651958964	1.01502713474	0.983705241544	0.967232638198	0.971597271951	0.956471046481	1.0050256681	0.973121597578	0.984969320441	0.985747541035	0.963845622219	0.99678572772	1.03023196622	1.04438204541	1.0625648846
France	0.905476090369	0.929095933787	0.922720669215	0.940192721308	0.981646290115	0.982092130386	0.999634333536	1.01449123872	1.04496750167	1.03729602697	1.04355382454	1.05719085033	1.0488603366	1.04814733136	1.05188411436	1.06641485184	1.06879174022	1.07068907274	1.05307732661	1.06381955082	1.04661922756	1.00123447663	0.978783875384	0.993553011249	0.992348662007	1.0079025047	1.02044184055	1.02936502557	1.05822532251	1.09362516446	1.02705798216	1.01633946843	0.996071569467	0.955279024236	0.972957257105	1.01261207442	1.03105064771	1.05731471074
Greece	-1.03228321123	-1.04960938427	-0.778610842321	-0.700277593218	-0.461732819421	-0.488096320857	-0.334351427097	-0.27798885714	-0.174574332474	-0.0578190607151	0.0103747144538	0.0426860141786	0.14826681977	0.184775073548	0.209770656074	0.245603923734	0.227109599952	0.222890184803	0.222091510605	0.266611682574	0.253083817621	0.268273709877	0.280976304899	0.278395602403	0.242238083131	0.271933357938	0.304115589477	0.265282654038	0.31362006381	0.284539240484	0.301315896807	0.351418307742	0.372873784291	0.372802144521	0.425421245407	0.452342746098	0.495851975448	0.523260915273
Ireland	0.117187715649	0.133585994827	0.121569964361	0.137406841513	0.186676230536	0.197987673594	0.201414755787	0.17297415166	0.181911022578	0.182196921792	0.19752630826	0.21012139766	0.270737153845	0.283267782634	0.322348977409	0.379382719174	0.401873321191	0.433401719723	0.446161969589	0.468487967593	0.469192838076	0.468798671972	0.466617079758	0.47916197751	0.514601471331	0.51951282364	0.556826299711	0.601156419062	0.609195261316	0.669165679572	0.667031155885	0.686798679527	0.746927335663	0.738910697156	0.825150707016	0.895144102667	0.931481192646	0.991814351592
Italy	0.604622916234	0.578245339208	0.590570467482	0.601907570792	0.638240414148	0.637707457993	0.667406812979	0.725553785732	0.725800283093	0.73557016708	0.752921667614	0.799962916243	0.787149238866	0.812850046516	0.837907496154	0.862290165482	0.909199770713	0.95549357835	0.945111763009	0.952912065148	0.951939127621	0.938822314891	0.933734935666	0.95464708041	0.973800404232	0.978054684623	1.00971306979	1.02666956989	1.05054221897	1.0610731285	1.03123151992	1.02016270571	1.02276716507	0.988922175565	0.998572879536	1.04307129269	1.04869486448	1.05175752546
Netherlands	0.838382159937	0.867739631987	0.835169605882	0.828942300886	0.84589627505	0.867532166006	0.894390381518	0.872044383273	0.874774856743	0.882388920042	0.904770542325	0.943794676978	0.93877747154	0.950079937736	0.940325867537	0.930941755517	0.920804195341	0.933126472882	0.909815873281	0.90984110353	0.930387198237	0.929904535739	0.92908191142	0.949116529891	0.941210050211	0.930252563762	0.951922524806	0.981764674277	0.991159976086	1.02190636805	1.00020989615	1.00463923363	1.0191690645	0.996348127127	1.04278013275	1.0830724262	1.12967894302	1.19089920378
Portugal	-0.319778291631	-0.280732611105	-0.309214505636	-0.253798299234	-0.169364352819	-0.0842208058847	-0.0431932424107	0.0044537810645	0.0451477555079	0.105713490647	0.156415039348	0.129963499888	0.137244851539	0.14908908793	0.17047046724	0.163862970043	0.157463229303	0.183492964489	0.204695218287	0.236943189789	0.212898954484	0.161934984729	0.15962262811	0.219425150384	0.259306410318	0.301289847034	0.358302917935	0.406360446556	0.425117898473	0.422448137027	0.411287804569	0.420310247249	0.437427627223	0.42405109892	0.449817378947	0.480751192767	0.521706412664	0.53656578513
Spain	0.0634910544909	0.086493980919	0.0891770114558	0.122991507062	0.147543469301	0.264332492335	0.368243438865	0.370570135075	0.429353244726	0.456086010634	0.469104596561	0.514563581935	0.543114053778	0.573240721486	0.569548571723	0.581812318468	0.577733410074	0.596831142476	0.562614444031	0.549794089466	0.529273791506	0.499284824271	0.488501158125	0.532033540804	0.563252877308	0.598959054429	0.632423640311	0.664512674545	0.678293896031	0.70169812158	0.695171197953	0.709558138652	0.732600600343	0.712526999041	0.74685914343	0.795344320648	0.829296097479	0.854462978488
UnitedKingdom	1.04095152216	1.04010684748	1.04022922048	1.02867819321	1.01305297128	1.00106799149	0.973971953896	0.959968389826	0.956379792621	0.935414520631	0.937126011944	0.896873003573	0.881833130391	0.886855331435	0.894670661823	0.917846691484	0.93824609071	0.933958637713	0.905566626033	0.924997236496	0.937300982572	0.905023379815	0.917490965466	0.938773826089	0.957778977262	0.974921688619	0.971224324502	0.959325113021	0.943576347188	0.947905454306	0.9383174398	0.94151984038	0.920199351642	0.916311092097	0.979059335399	1.01358328048	1.04924264615	1.07634880143
Austria	0.811260616323	0.810274337255	0.830733410525	0.8336938533	0.830236966636	0.827125126404	0.832368692662	0.845781186475	0.862532022871	0.871449722619	0.852073855663	0.864513977419	0.872540247233	0.871762941908	0.889729675194	0.859412105514	0.87351757976	0.875074326644	0.871818171421	0.905746569959	0.934478883901	0.914608102908	0.915463075167	0.923857278358	0.935059447969	0.950507464822	0.984662385902	1.00947451435	1.04816534604	1.07167640823	1.06885632039	1.07626722165	1.09401491509	1.0475026282	1.04771296228	1.09662488186	1.11668316005	1.12998568126
Finland	0.322045473588	0.317997405787	0.364332313761	0.349391542001	0.398214885001	0.421350678482	0.461966829541	0.527150073003	0.529555866031	0.572665727439	0.642851911308	0.677047881381	0.684293765547	0.652788331488	0.642128268551	0.66320392636	0.705538655588	0.740417033157	0.767966160321	0.809701061673	0.840570343329	0.842072277033	0.83349715319	0.850821851054	0.857319856212	0.891342483967	0.897283843157	0.872582501665	0.778797531315	0.747840604951	0.718828072846	0.759942468694	0.807655928629	0.763567013668	0.817422939394	0.883175599228	0.889185665856	0.915609896223
Iceland	-1.89399525035	-1.62913488812	-2.17680980627	-1.61752347348	-1.12687749312	-1.37713198616	-1.14306521402	-0.805376224685	-0.538696150486	-0.309415732555	-0.11520364327	0.0387597413435	0.15438002772	0.125264045139	0.253666932376	0.234126691425	0.360239084913	0.438058426723	0.478937976257	0.442115091474	0.353936922233	0.433631840704	0.471581092188	0.435275500356	0.459006971523	0.484202982227	0.510173169131	0.536473644688	0.522434329328	0.427651642072	0.43466962351	0.417805138046	0.419029929752	0.484140619154	0.537633577037	0.582447646285	0.65810765741	0.628410768602
Norway	0.600252008557	0.603418572317	0.662253967777	0.649887851461	0.699204602709	0.70035323973	0.673754227473	0.414272514868	0.485998689242	0.552835429893	0.496113483075	0.481915522155	0.581769190956	0.711264867143	0.699664219322	0.744600183962	0.770086930293	0.800428055419	0.800375716666	0.811304399076	0.835896598418	0.853779076313	0.895874370897	0.843882085137	0.838992762213	0.828476602347	0.863340548936	0.888967679762	0.870586395215	0.933461311862	0.859791901345	0.873641892385	0.862756177149	0.92980766112	0.938564499934	0.928404261871	0.97578279054	1.09436341812
Sweden	0.959966305187	0.968592408382	0.9642612793	0.96543938125	0.96654767869	0.953529954028	0.938047779482	0.965827516766	0.955422044406	0.965030892199	0.958161098129	0.954764257708	0.968438641795	0.940544661845	0.898239189647	0.897433675364	0.898317260916	0.89332878455	0.898658704821	0.929302869994	0.955237095762	0.973595537144	0.976466314476	0.98990481971	0.992305115218	1.00498807963	1.01142465305	0.996207004576	0.980383704135	0.974657270768	0.944143513999	0.953627642486	0.975999023093	0.943648689109	0.953581888268	0.990764980319	1.01419366401	1.0535668856
Switzerland	1.48345572873	1.4738253843	1.4434572234	1.40819296365	1.4237335758	1.37887133698	1.39290090988	1.40310870509	1.39272649287	1.37696403672	1.35268077382	1.35552293424	1.29115621733	1.25574185287	1.25794938502	1.23167286166	1.24154138916	1.26210660008	1.26877106879	1.2807518529	1.27549482414	1.28888926226	1.28790903445	1.29175611643	1.28728204074	1.27162478684	1.27458321226	1.29113952773	1.26760224364	1.28092682749	1.25535218099	1.24348991601	1.21524446641	1.16695321048	1.19134599989	1.22955079773	1.23371380138	1.22416731141
Bulgaria	nan	nan	nan	nan	nan	nan	nan	-0.802469461462	-0.741537852286	-0.645235534701	-0.597670307805	-0.513153421546	-0.422269578874	-0.399501583166	-0.37318459887	-0.357068189964	-0.321912503013	-0.304593940372	-0.246004937821	-0.167854459167	-0.0961476115772	-0.0607461587038	-0.00317990590747	-0.00304512975611	0.0257765149029	0.053495844476	0.0178277291024	-0.0798920271831	0.013631943251	0.0069573932197	-0.227601457837	-0.256962330076	-0.255863435702	-0.36212570902	-0.43374330222	-0.331591098788	-0.299085282565	-0.247242305144
Hungary	nan	nan	nan	nan	nan	nan	nan	-0.161784479931	-0.152121303564	-0.15268555658	-0.153353984691	-0.0919307476648	-0.0590983002015	-0.00448615052463	0.0625668847509	0.136660091169	0.17598444103	0.247444332914	0.270284013286	0.313192796417	0.321582152555	0.325551860708	0.318527472155	0.342422320432	0.391466915903	0.351968501329	0.363020048958	0.333989142717	0.259453412449	0.246941477061	0.290551742744	0.306088456933	0.289147228581	0.26703658436	0.246768436383	0.232916871598	0.250294322611	0.272620484941
Poland	nan	nan	nan	nan	nan	nan	nan	-0.206563138187	-0.166313691031	-0.163212006958	-0.152279671584	-0.121072069438	-0.0581278902377	-0.0989904066725	-0.0979792277608	-0.130442049568	-0.158116451295	-0.229515614935	-0.262977614812	-0.260885473427	-0.180712826682	-0.0998758688253	-0.0350907933277	0.0103291533098	0.0429408661317	0.0499940663205	0.063057565567	-0.0956057717437	-0.11926628622	-0.0947866693633	-0.0346146288375	0.0127214318139	0.0840102374815	0.123059885584	0.178014673283	0.22110801479	0.259139166571	0.264864090761
Romania	nan	nan	nan	nan	nan	nan	nan	nan	nan	nan	nan	nan	nan	nan	nan	nan	nan	nan	nan	nan	nan	nan	nan	nan	nan	-0.117590062145	-0.193901892967	-0.222656076396	-0.297924068992	-0.399900471328	-0.386919489248	-0.401168301167	-0.353239602182	-0.349489182369	-0.355697208991	-0.375248083527	-0.376521288004	-0.363661431323
Australia	-0.1072922904	0.0967375800367	0.165144893162	0.329335968776	0.424029903237	0.476058763685	0.46168890009	0.437809844241	0.402326113267	0.443334938315	0.508084979196	0.538462476427	0.565509682995	0.555315961295	0.581312977235	0.609991023972	0.609325295468	0.66828576242	0.709297912592	0.740974359707	0.781763251045	0.7664504128	0.774318808376	0.753259720932	0.795688248537	0.818594098956	0.836500468393	0.821192018198	0.841127087481	0.872271282957	0.890214796877	0.894024110261	0.894242574966	0.897740037362	0.904163312328	0.928376064439	0.943191554753	0.953090253345
NewZealand	-1.06279707267	-0.786768942681	-0.283295581935	-0.13153445567	-0.102167501954	-0.118695459907	-0.00466397828366	0.185534429345	0.272642109807	0.302457385824	0.363528373138	0.382490896417	0.419456873611	0.426314945882	0.391596635889	0.385569709324	0.370632258721	0.407021987926	0.456207165076	0.475241474426	0.538803076859	0.564967827481	0.556469803999	0.60149423416	0.610790525715	0.619554617108	0.586630982465	0.581360861914	0.550775093109	0.575937389116	0.609074360949	0.646309830398	0.66550588343	0.670353019367	0.643039332786	0.65434289808	0.696954344277	0.689573677941
Fiji	nan	nan	nan	nan	nan	nan	nan	nan	nan	nan	nan	nan	nan	nan	nan	nan	nan	-1.4499733135	-1.42860155264	-1.3940436487	-1.67285969656	-1.45944801542	-1.5472516155	-1.69576161377	-1.85591237151	-1.26215190821	-1.236921419	-1.13629944785	-1.25134513053	-1.14315375914	-1.16862118661	-1.14828271095	-1.08967254219	-1.08236654421	-1.00903837882	-1.09228807908	-1.12691664264	-1.06584689648
Macau	nan	nan	nan	nan	nan	nan	nan	nan	nan	nan	nan	nan	nan	nan	nan	nan	nan	-0.00181178240164	0.0672952496047	0.173028096278	0.229119555487	0.253562677983	0.242902854217	0.298394522214	0.369001803952	0.398855257011	0.407873681432	0.453817539136	0.50631297775	0.687684067342	0.683640035179	0.683328724995	0.699778038883	0.609856815961	0.585675683903	0.441088443319	0.369670799941	0.380935165501
Zimbabwe	nan	nan	nan	nan	nan	nan	nan	nan	nan	nan	nan	nan	nan	nan	nan	nan	nan	nan	-1.80197287904	-1.83747255687	-1.86397361997	-1.84074326676	-1.61543604976	-1.49644560022	-1.49651506583	-1.40738280329	-1.08848431102	-1.01049352406	-0.871811412948	-0.975775089071	-0.948330540137	-0.909433561869	-0.951943052802	-0.878727895283	-0.900428498763	-0.939051900511	-0.921959282299	-1.07534851515
Germany	nan	nan	nan	nan	nan	nan	nan	nan	nan	nan	nan	nan	nan	nan	nan	nan	nan	nan	nan	nan	nan	nan	nan	nan	nan	nan	1.05432372461	1.09344793681	1.13259878086	1.17537890886	1.1536332846	1.15116645724	1.1457664925	1.0970159842	1.10215640503	1.13309667102	1.1338463609	1.13533068311
Armenia	nan	nan	nan	nan	nan	nan	nan	nan	nan	nan	nan	nan	nan	nan	nan	nan	nan	nan	nan	nan	nan	nan	nan	nan	nan	nan	nan	nan	nan	-3.3463931677	-2.86481644124	-2.29094553794	-1.98549150195	-1.50191254315	-1.35044358419	-1.427991824	-1.40608124385	-1.47080125457
Kazakhstan	nan	nan	nan	nan	nan	nan	nan	nan	nan	nan	nan	nan	nan	nan	nan	nan	nan	nan	nan	nan	nan	nan	nan	nan	nan	nan	nan	nan	nan	-0.437769410037	-0.584127030905	-0.778800213178	-0.714922198389	-0.653080060678	-0.700824806611	-0.798499753997	-0.871769806359	-0.795967790696
Kyrgyzstan	nan	nan	nan	nan	nan	nan	nan	nan	nan	nan	nan	nan	nan	nan	nan	nan	nan	nan	nan	nan	nan	nan	nan	nan	nan	nan	nan	nan	nan	-1.17208138098	-1.18030011055	-1.35769330856	-1.42857650493	-1.29542614969	-1.37525833978	-1.48064569349	-1.5568955719	-1.59404497375
Tajikistan	nan	nan	nan	nan	nan	nan	nan	nan	nan	nan	nan	nan	nan	nan	nan	nan	nan	nan	nan	nan	nan	nan	nan	nan	nan	nan	nan	nan	nan	-3.39778736571	-2.92436071895	-3.06623545511	-2.41630482425	-2.17135784955	-1.97704481666	-2.14203220431	-2.27462813205	-2.27914300132
Estonia	nan	nan	nan	nan	nan	nan	nan	nan	nan	nan	nan	nan	nan	nan	nan	nan	nan	nan	nan	nan	nan	nan	nan	nan	nan	nan	nan	nan	nan	-0.331436203991	-0.326509112713	-0.2786628213	-0.21861923935	-0.303269695094	-0.200484533239	-0.169301935314	-0.147201445885	-0.116054127581
Latvia	nan	nan	nan	nan	nan	nan	nan	nan	nan	nan	nan	nan	nan	nan	nan	nan	nan	nan	nan	nan	nan	nan	nan	nan	nan	nan	nan	nan	nan	-0.451848852395	-0.523395260489	-0.495938289154	-0.464081040049	-0.364835352161	-0.313641482585	-0.233414505696	-0.16789280956	-0.134243298785
Lithuania	nan	nan	nan	nan	nan	nan	nan	nan	nan	nan	nan	nan	nan	nan	nan	nan	nan	nan	nan	nan	nan	nan	nan	nan	nan	nan	nan	nan	nan	-0.231004820481	-0.404988831941	-0.418664768592	-0.339579594832	-0.302293049823	-0.193563093628	-0.16947840025	-0.137304668038	-0.0945411597129
Moldova	nan	nan	nan	nan	nan	nan	nan	nan	nan	nan	nan	nan	nan	nan	nan	nan	nan	nan	nan	nan	nan	nan	nan	nan	nan	nan	nan	nan	nan	-1.43459442237	-1.31024283959	-1.43573587804	-1.44780205486	-1.38150525648	-1.3894383937	-1.45187009131	-1.63711124097	-1.57287630991
Russia	nan	nan	nan	nan	nan	nan	nan	nan	nan	nan	nan	nan	nan	nan	nan	nan	nan	nan	nan	nan	nan	nan	nan	nan	nan	nan	nan	nan	nan	0.0768889683151	0.0626067536421	-0.000535514237285	-0.0699602839586	-0.190885018632	-0.207580108432	-0.28331706533	-0.344255765992	-0.233617475385
Ukraine	nan	nan	nan	nan	nan	nan	nan	nan	nan	nan	nan	nan	nan	nan	nan	nan	nan	nan	nan	nan	nan	nan	nan	nan	nan	nan	nan	nan	nan	-0.35171808509	-0.500578144811	-0.614809588669	-0.691338075337	-0.613142369119	-0.705719164156	-0.744481859141	-0.810541482053	-0.821590672155
Croatia	nan	nan	nan	nan	nan	nan	nan	nan	nan	nan	nan	nan	nan	nan	nan	nan	nan	nan	nan	nan	nan	nan	nan	nan	nan	nan	nan	nan	nan	0.0090636974291	-0.0516355403139	-0.0418000915174	-0.00411339835998	0.00541355471718	0.111404820361	0.111581712123	0.110217473951	0.105366305571
Slovenia	nan	nan	nan	nan	nan	nan	nan	nan	nan	nan	nan	nan	nan	nan	nan	nan	nan	nan	nan	nan	nan	nan	nan	nan	nan	nan	nan	nan	nan	0.568931847545	0.607616664021	0.630856574977	0.637676067831	0.6193247574	0.606497561955	0.61224584647	0.623185795293	0.627875949159
Serbia	nan	nan	nan	nan	nan	nan	nan	nan	nan	nan	nan	nan	nan	nan	nan	nan	nan	nan	nan	nan	nan	nan	nan	nan	nan	nan	nan	nan	nan	-0.693612235558	-1.04484801131	-1.04634412126	-1.0170494138	-0.459128446865	-0.341824968446	-0.323986285337	-0.428715390278	-0.410304575414
CzechRepublic	nan	nan	nan	nan	nan	nan	nan	nan	nan	nan	nan	nan	nan	nan	nan	nan	nan	nan	nan	nan	nan	nan	nan	nan	nan	nan	nan	nan	nan	nan	0.688368771306	0.728119103747	0.728590052871	0.72094566559	0.665213090057	0.629991745091	0.61422878215	0.61611222404
Slovakia	nan	nan	nan	nan	nan	nan	nan	nan	nan	nan	nan	nan	nan	nan	nan	nan	nan	nan	nan	nan	nan	nan	nan	nan	nan	nan	nan	nan	nan	nan	0.259090010495	0.2582236375	0.286586655086	0.292975498822	0.286609696572	0.26390310343	0.195741677515	0.203646356897
